# Supplementary material for: Information-Content-Informed Kendall-Tau Correlation Methodology: Interpreting Missing Values in Metabolomics as Potentially Useful Information
Source: Metabolites. 2026 Apr 4;16(4):245. doi: 10.3390/metabo16040245 (PMC13118274; doi:10.3390/metabo16040245)
Supplement: Supplementary file 1 [file metabolites-16-00245-s001.zip]

Archive with 2 entries (2 files):
- supplemental_materials_2026-03-18_hnbm.pdf
- supplementary_missingness_table.xlsx
